# Supplementary material for: Urban weather data and building models for the inclusion of the urban heat island effect in building performance simulation
Source: Data Brief. 2017 Aug 31;14:671–5. doi: 10.1016/j.dib.2017.08.035 (PMC5596256; doi:10.1016/j.dib.2017.08.035)
Supplement: Supplementary file 2 — Supplementary material [file mmc2.zip]

Archive with 9 entries (6 files):
- supplementary_material/
- supplementary_material/.DS_Store
- __MACOSX/
- __MACOSX/supplementary_material/
- __MACOSX/supplementary_material/._.DS_Store
- supplementary_material/Epw.zip
- supplementary_material/PCAs.zip
- supplementary_material/Trnsys.zip
- supplementary_material/UWG.zip
